# Supplementary material for: Molecular Environment Effects That Modulate the Photophysical Properties of Novel 1,3-Phosphinoamines Based on 2,1,3-Benzothiadiazole
Source: Molecules. 2022 Jun 16;27(12):3857. doi: 10.3390/molecules27123857 (PMC9227927; doi:10.3390/molecules27123857)
Supplement: Supplementary file 1 [file molecules-27-03857-s001.zip]

Archive with 1 entries (1 files):
- molecules-1761055-supplementary.pdf
